# Supplementary material for: Satellite record reveals 1960s acceleration of Totten Ice Shelf in East Antarctica
Source: Nat Commun. 2023 Jul 10;14:4061. doi: 10.1038/s41467-023-39588-x (PMC10333183; doi:10.1038/s41467-023-39588-x)
Supplement: Supplementary file 3 — Source Data [file 41467_2023_39588_MOESM3_ESM.xlsx]

## Sheet: Figure 1d
Figure 1d
	Distance from 1963 shelf front (km)	1963-1973 velocity (m/y)	Uncertainty (m/y)	1973-1989 velocity (m/y)	Uncertainty (m/y)	1989 (Mar.-Nov.) velocity (m/y)	Uncertainty (m/y)
	240
	239					213.53	49.67
	238					216.725	49.67
	237
	236
	235
	234
	233
	232
	231
	230	255.673	7.9792
	229	256.855	7.9792
	228	257.928	7.9792
	227	258.888	7.9792
	226
	225					259.994	49.67
	224					263.45	49.67
	223	261.945	12.017			266.924	49.67
	222	262.685	12.017
	221
	220
	219
	218
	217
	216	269.442	12.017
	215
	214	269.59	12.017
	213	272.395	12.017	356.663	2.14237	302.573	49.67
	212	276.236	12.017
	211	279.104	12.017
	210	281.388	9.9981
	209
	208
	207	301.616	8.55603
	206	309.463	8.78676			328.464	49.67
	205	317.871	12.017
	204	322.108	7.9792
	203	329.684	7.9792
	202			361.213	2.14237
	201			361.877	2.14237
	200
	199			363.428	4.34215
	198			364.35	2.14237
	197			365.414	2.14237
	196	360.425	12.017	366.687	2.14237
	195	364.487	12.017
	194	368.229	12.017
	193	372.492	7.9792
	192	376.036	7.9792	378.426	2.87563	388.265	49.67
	191	383.136	8.26761	382.261	2.14237
	190			386.468	4.34215
	189
	188
	187
	186					418.283	49.67
	185			429.292	2.14237
	184			441.386	2.69231	432.673	49.67
	183
	182
	181
	180	467.807	8.98865
	179	474.933	12.017
	178	483.187	12.017
	177	492.407	12.017
	176	499.634	12.017	538.779	2.87563
	175			546.225	2.69231
	174	510.549	12.017
	173	515.971	10.6711	561.573	2.14237	508.983	49.67
	172	521.647	12.017	569.574	2.14237
	171			577.593	2.14237
	170			585.52	2.14237
	169
	168			601.057	2.14237
	167			608.909	2.69231
	166
	165	562.111	7.9792
	164	567.049	7.9792
	163	573.13	12.017	638.667	2.14237
	162			647.987	2.14237
	161	586.738	8.38298	657.256	2.14237
	160
	159
	158
	157					628.536	49.67
	156					635.333	52.1662
	155
	154
	153	644.949	7.9792
	152	652.957	7.9792
	151					668.675	54.6624
	150
	149			768.543	2.14237	682.8	54.6624
	148	683.04	7.9792	768.543	2.14237	690.057	54.6624
	147	690.139	7.9792	768.543	2.14237	697.389	54.6624
	146	694.607	7.9792
	145					712.03	54.6624
	144
	143			809.871	2.14237
	142			811.182	2.14237
	141			812.846	2.14237
	140	716.375	7.9792
	139
	138
	137			819.427	2.14237
	136			820.495	2.8023	793.869	51.6465
	135			822.761	2.38679	804.452	52.6518
	134			824.252	2.14237	811.887	51.6465
	133	746.737	7.9792	825.738	2.14237	817.688	52.1492
	132	751.555	7.9792	829.043	2.14237	823.534	53.5454
	131	756.927	9.32514			829.446	52.5082
	130	761.337	9.70969			835.41	52.1492
	129	766.295	12.017			841.591	52.1492
	128	773.4	12.017	846.657	4.34215	848.232	54.6624
	127			854.617	3.24226
	126			863.303	2.69231	857.543	54.6624
	125			872.436	2.14237	859.266	54.6624
	124			882.125	2.96729	859.764	54.6624
	123			891.644	2.41734	858.192	54.6624
	122			901.011	2.41734	857.469	54.6624
	121			911.24	2.14237	856.657	54.6624
	120			920.137	2.14237	855.126	54.6624
	119			927.647	2.14237	853.718	54.6624
	118			934.022	2.14237	858.942	54.6624
	117			939.618	2.14237	871.943	54.6624
	116	866.424	7.9792	944.594	2.54233
	115			949.098	2.36235
	114			953.091	2.14237
	113	882.034	7.9792	956.57	2.14237
	112	888.262	7.9792	960.321	2.14237
	111	894.501	7.9792	965.316	2.8023
	110	900.769	7.9792	971.494	2.74231
	109	907.237	8.31568	977.952	2.41734	948.671	54.6624
	108	914.602	9.13286	983.606	2.38679	954.321	54.6624
	107	922.334	12.017	988.011	2.45662	961.52	54.6624
	106			991.555	2.509	965.887	54.6624
	105	937.866	12.017	995.044	2.38679	969.656	54.6624
	104	945.741	9.32514	999.204	2.38679	973.642	54.6624
	103	954.709	12.017	1004.09	2.38679	977.895	54.6624
	102	964.341	12.017	1009.05	2.14237	982.57	54.6624
	101	973.768	12.017	1013.46	2.38679	988.104	54.6624
	100	982.383	12.017	1017.59	2.74231
	99	990.145	10.6711	1022.29	2.74231	1003.64	54.6624
	98	998.872	8.31568	1028.05	2.63121	1010.74	54.6624
	97	1006.58	9.32514	1034.62	2.14237
	96	1013.3	7.9792	1041.06	2.14237	1025.46	54.6624
	95	1017.66	8.65217	1046.29	2.14237	1033.39	54.6624
	94	1022.61	11.0076	1050.18	2.14237	1041.34	54.6624
	93	1027.56	12.017	1054.13	2.14237	1048.69	54.6624
	92	1031.23	12.017	1059.37	2.38679	1054.28	54.6624
	91	1033.71	12.017	1065.92	2.38679	1057.26	54.6624
	90	1035	12.017	1071.9	2.38679	1058	54.6624
	89	1035.64	12.017	1076.44	2.14237	1060.01	54.6624
	88			1077.78	2.14237	1059.52	54.6624
	87			1080.04	2.14237	1058.76	54.6624
	86			1083.74	2.14237	1057.85	54.6624
	85	1038.57	12.017	1090.67	2.14237	1059.76	54.6624
	84	1038.68	7.9792	1099.69	2.14237	1062.07	54.6624
	83	1037.75	7.9792			1063.48	54.6624
	82	1036.42	7.9792	1115.26	2.14237	1067.06	54.6624
	81	1038.89	10.4019			1075.76	54.6624
	80	1043.19	9.59432			1088.64	54.6624
	79	1047.99	7.9792	1128.53	3.46224	1101.63	54.6624
	78	1052.69	12.017	1135.53	2.63121
	77			1144.23	2.14237
	76	1065.98	12.017	1152.68	2.38679
	75	1074.93	9.9981	1159.85	2.41734
	74	1087.05	9.32514	1166.13	2.38679	1164.97	54.6624
	73	1099.33	12.017	1172.1	2.45662	1178.19	54.6624
	72			1176.51	2.14237	1191.17	54.6624
	71			1186.52	2.41734	1202.15	54.6624
	70			1200.4	2.41734	1211.95	54.6624
	69			1216.51	2.74231	1222.34	54.6624
	68			1232.79	2.14237	1232.71	54.6624
	67	1172.9	7.9792	1248.02	2.45662	1243.4	54.6624
	66	1185.12	8.38298			1255.2	54.6624
	65	1196.66	7.9792	1276.39	2.14237	1266.62	54.6624
	64	1206.56	7.9792	1290.96	2.14237	1277.96	54.6624
	63	1215.22	8.42784	1305.76	2.14237	1289.9	54.6624
	62	1223.68	7.9792	1319.99	2.14237	1302.57	54.6624
	61	1232.16	8.51757	1332.5	2.14237	1315.07	54.6624
	60	1240.22	8.15476	1342.65	2.14237	1326.47	54.6624
	59	1246.19	8.10156	1351.41	2.14237	1336.82	54.6624
	58	1251.83	8.2898	1361.46	2.14237	1347.39	54.6624
	57	1258	8.06511	1371.61	2.38679	1359.01	54.6624
	56	1264.74	8.11843	1383	2.41734	1371.51	54.6624
	55	1272.16	8.07097	1395.44	2.8023	1384.28	54.6624
	54	1280.05	8.46374	1407.77	2.38679	1396.42	54.6624
	53	1288.4	7.9792	1420.01	2.87563	1407.47	54.6624
	52	1297.46	10.6711	1432.29	2.14237	1418.01	54.6624
	51	1310.35	10.6711	1444.83	2.14237	1429.01	54.6624
	50	1322.95	8.55603	1457.76	2.14237	1440.55	54.6624
	49					1451.73	54.6624
	48	1347.4	9.32514			1462.36	54.6624
	47	1358.98	12.017			1473.46	54.6624
	46					1486.34	54.6624
	45	1376.78	7.9792			1501.1	54.6624
	44	1385.65	7.9792			1517.29	54.6624
	43					1534.7	54.6624
	42	1409.54	8.98865			1553.39	54.6624
	41	1430.99	9.9981			1573.42	54.6624
	40					1594.97	54.6624
	39					1618.21	54.6624
	38	1494.6	12.017			1642.91	54.6624
	37	1514.7	7.9792			1668.66	54.6624
	36					1695.23	54.6624
	35					1722.12	54.6624
	34	1575.68	8.98244			1748.36	54.6624
	33	1596.84	8.98244			1773.05	54.6624
	32					1795.8	54.6624
	31	1640.82	8.98244			1817.01	54.6624
	30					1836.84	54.6624
	29					1855.09	54.6624
	28					1872.01	54.6624
	27					1889.04	54.6624
	26					1908.32	54.6624
	25					1930.8	54.6624
	24					1955.94	54.6624
	23					1982.19	54.6624
	22					2007.97	54.6624
	21					2032.51	54.6624
	20					2055.55	54.6624
	19					2076.6	54.6624
	18					2094.84	54.6624
	17					2109.64	54.6624
	16					2121.26	54.6624
	15					2131.24	54.6624
	14					2141.76	54.6624
	13					2154.04	54.6624
	12					2170.92	54.6624
	11					2188.48	54.6624
	10					2206.14	54.6624
	9					2223.98	54.6624
	8					2242.1	54.6624
	7					2260.54	54.6624
	6					2279.33	54.6624

## Sheet: Figure 1e
Figure 1e
	Distance from 1963 shelf front (km)	1963-1973 velocity (m/y)	Uncertainty (m/y)	1973-1989 velocity (m/y)	Uncertainty (m/y)	1989 (Mar.-Nov.) velocity (m/y)	Uncertainty (m/y)
	115	123.644	8.98244	185.201	4.34215
	114	141.996	8.98244
	113
	112	177.22	8.98244
	111	194.318	8.98244
	110	211.36	8.98244	225.765	4.34215	259.936	49.636
	109	227.969	8.98244			267.342	49.636
	108	241.046	8.98244	241.518	2.14237
	107			254.423	2.69231	282.543	52.1492
	106			267.66	2.509
	105	257.008	8.98244	270.614	2.45662	298.546	54.6624
	104			270.607	2.94229
	103			274.353	2.69231
	102			279.44	3.02228	324.173	49.636
	101	283.443	8.98244	286.902	2.14237	335.052	54.6624
	100	286.132	8.98244	294.051	2.14237	344.132	54.6624
	99	287.063	8.98244	300.888	2.509	353.42	54.6624
	98			309.465	2.509	355.567	53.4058
	97	292.247	8.98244			354.428	52.9869
	96					353.289	54.6624
	95	305.743	8.98244
	94	309.212	8.98244
	93					364.354	54.6624
	92	306.566	8.98244	352.855	3.24226
	91	310.708	8.98244
	90	316.235	8.98244
	89
	88	324.711	8.98244			401.904	54.6624
	87	323.435	8.98244
	86	324.468	8.98244
	85
	84			377.662	2.14237
	83
	82	330.212	8.98244
	81	347.463	8.98244			432.481	49.636
	80	363.025	8.98244
	79
	78
	77
	76					446.276	54.6624
	75	415.558	8.98244			446.645	54.6624
	74	414.969	8.98244			448.167	54.6624
	73
	72
	71			400.642	2.14237
	70			409.524	4.34215
	69			427.274	4.34215	463.267	54.6624
	68	452.204	8.98244			472.5	54.6624
	67			464.573	4.34215	480.635	54.6624
	66
	65	456.792	8.98244			517.285	54.6624
	64	474.755	8.98244
	63
	62
	61	525.892	8.98244
	60			611.175	2.14237
	59	568.803	8.98244	629.792	2.14237
	58	579.288	8.98244	646.432	2.14237	675.83	54.6624
	57	587.469	8.98244
	56	600.425	8.98244	683.399	2.14237	719.337	54.6624
	55	613.463	8.98244	702.374	2.14237	741	54.6624
	54	629.989	8.98244	721.469	4.34215	762.753	54.6624
	53	643.845	8.98244	741.158	2.14237	782.547	54.6624
	52	661.307	7.9792	762.78	2.45662	801.802	54.6624
	51	685.687	8.08833			821.349	54.6624
	50	720.167	8.78676			838.849	54.6624
	49	764.721	12.017			854.4	54.6624
	48	809.843	12.017			869.746	54.6624
	47	843.737	12.017			886.283	54.6624
	46	866.177	12.017			905.288	54.6624
	45	879.466	9.32514			926.857	54.6624
	44	890.706	12.017			948.415	54.6624
	43	904.957	12.017			968.47	54.6624
	42	922.832	8.48392	970.624	4.34215	987.851	54.6624
	41	938.695	8.36995	1002.91	3.79221	1006.81	54.6624
	40	957.962	8.09456	1034.64	2.69231	1027.27	54.6624
	39	975.767	7.9792	1064.9	2.14237	1050.76	54.6624
	38	991.048	8.98244	1093.01	2.14237	1074.73	54.6624
	37	1008.29	8.98244	1112.36	2.14237	1096.97	54.6624
	36	1026.78	8.98244	1118.18	2.14237	1119.06	54.6624
	35	1044.95	8.98244	1123.16	2.14237	1141.4	54.6624
	34	1064.24	8.98244			1165.09	54.6624
	33			1126.49		1191.26	54.6624
	32					1218.73	54.6624
	31					1246.23	54.6624
	30	1143.14	8.98244			1272.86	54.6624
	29	1161.94	8.98244			1298.88	54.6624
	28	1204.37	8.98244			1327.34	54.6624
	27	1247.41	8.98244			1359.66	54.6624
	26	1290.98	8.98244			1394.32	54.6624
	25	1336.72	8.98244			1431.15	54.6624
	24	1358.25	8.98244			1470.18	54.6624
	23					1509.72	54.6624
	22					1548.56	54.6624
	21					1586.57	54.6624
	20	1438.27	8.98244			1625.34	54.6624
	19	1458.42	8.98244			1665.03	54.6624
	18					1702.89	54.6624
	17					1739.32	54.6624
	16					1776.33	54.6624
	15					1813.65	54.6624
	14					1850.52	54.6624
	13					1887.23	54.6624

## Sheet: Figure 2a
Figure 2a
	Source	Year	velocity (m/y)	Uncertainty (m/y)	x-error bar (y)
	This study	1968.37	1328	9	4.71184
	This study	1981.16	1441	2	8.07666
	This study	1989.5	1436	55	0.33
	Mouginot et al., 2017	1998.5	1256.87	3	20.7329
	Mouginot et al., 2017	2001	1267.38	9.5109	0.5
	Mouginot et al., 2017	2006	1324.54	20.6658	0.5
	Mouginot et al., 2017	2008	1314.23	11.5286	0.5
	Mouginot et al., 2017	2009	1319.09	12.2743	0.5
	Mouginot et al., 2017	2011	1306.84	13.6717	0.5
	Gardner et al., 2019	2013.5	1307.11	23.2455	0.5
	Gardner et al., 2019	2014.5	1243.17	27.1444	0.5
	Gardner et al., 2019	2015.5	1272.42	11.4826	0.5
	Gardner et al., 2019	2016.5	1265.69	12.6404	0.5
	Gardner et al., 2019	2017.5	1273.39	22.1524	0.5
	Gardner et al., 2019	2018.5	1293.71	29.4875	0.5

## Sheet: Figure 2b
Figure 2b
	Date	Area loss in shelf front (km2)	x-error bar (d)
	1968-05-16	-146	1719.82
	1981-02-28	561	2947.98
	1994-08-17	-163	1966.65
	2001-06-29	-49	540.13
	2004-12-06	5	715.01
	2008-05-23	-30	548.125
	2011-05-16	71	539.131
	2014-01-20	-77	440.198
	2016-02-23	112	323.279
	2018-08-23	34	588.097

## Sheet: Figure 2c
Figure 2c
	Source	Year	velocity (m/y)	Uncertainty (m/y)	x-error bar (y)
	This study	1968.37	677.235	8	4.71184
	This study	1981.16	801	2	8.07666
	This study	1989.5	681.535	55	0.33
	Mouginot et al., 2017	1998.5	830.388	3	36.9978
	Mouginot et al., 2017	2006	839.393	13.2302	0.5
	Mouginot et al., 2017	2008	858.169	20.314	0.5
	Mouginot et al., 2017	2009	839.441	13.8165	0.5
	Mouginot et al., 2017	2010	835.323	20.5155	0.5
	Mouginot et al., 2017	2011	846.128	11.3241	0.5
	Gardner et al., 2019	2013.5	849.596	16.8311	0.5
	Gardner et al., 2019	2014.5	797.55	23.9958	0.5
	Gardner et al., 2019	2015.5	814.809	5.90927	0.5
	Gardner et al., 2019	2016.5	789.554	11.9334	0.5
	Gardner et al., 2019	2017.5	767.593	18.8713	0.5
	Gardner et al., 2019	2018.5	778.544	25.897	0.5

## Sheet: Figure 2d
Figure 2d
	Year	Melt rate (m/y)
	1947.95	5.07477
	1948.68	5.17407
	1948.9	5.22079
	1948.98	5.27336
	1949.2	5.29673
	1949.58	5.30257
	1949.8	5.27336
	1950.02	5.23248
	1950.23	5.20327
	1950.36	5.19159
	1950.58	5.20911
	1950.84	5.26752
	1950.97	5.32009
	1951.22	5.3493
	1951.44	5.36682
	1951.74	5.39019
	1952.13	5.38435
	1952.52	5.4486
	1952.99	5.49533
	1953.29	5.52453
	1953.59	5.50117
	1953.81	5.40771
	1953.99	5.32593
	1954.2	5.23832
	1954.33	5.18575
	1954.46	5.12734
	1954.68	5.08645
	1954.81	5.08061
	1955.07	5.08645
	1955.37	5.02804
	1955.63	5.03972
	1955.97	5.09229
	1956.36	5.09813
	1956.84	5.10981
	1957.05	5.13902
	1957.35	5.16822
	1957.53	5.18575
	1957.83	5.16238
	1958	5.13318
	1958.26	5.10981
	1958.65	5.08645
	1958.82	5.03972
	1958.95	5.00467
	1959.13	4.96963
	1959.47	4.95794
	1959.77	4.96379
	1960.16	4.9521
	1960.38	4.9229
	1960.64	4.88785
	1960.98	4.87617
	1961.42	4.80023
	1961.93	4.80023
	1962.37	4.76519
	1962.93	4.77103
	1963.14	4.7535
	1963.83	4.80607
	1964	4.8236
	1964.39	4.92874
	1964.99	5.01051
	1965.21	5.0514
	1965.38	5.05724
	1965.73	5.03388
	1966.16	5.0222
	1966.42	5.06893
	1966.76	5.09229
	1967.15	5.08061
	1967.45	5.03972
	1967.67	5.01636
	1967.93	5.00467
	1968.1	4.9521
	1968.32	4.87033
	1968.53	4.86449
	1969.27	4.89953
	1969.74	4.95794
	1970.17	4.95794
	1970.56	4.96963
	1970.91	4.94042
	1971.21	5.01051
	1971.38	5.02804
	1971.94	5.03388
	1972.33	4.98715
	1972.72	4.96963
	1973.11	4.93458
	1973.32	4.86449
	1973.5	4.80607
	1973.97	4.75935
	1974.28	4.73598
	1974.49	4.7535
	1975.01	4.89369
	1975.31	4.91706
	1975.74	4.9521
	1975.95	4.99299
	1976.13	5.01051
	1976.34	5.10397
	1976.81	5.19159
	1977.03	5.20327
	1977.2	5.19743
	1977.46	5.18575
	1978.24	4.97547
	1978.67	4.88785
	1978.93	4.91706
	1979.28	4.9229
	1979.97	5.06308
	1980.14	5.15654
	1980.27	5.17991
	1981.21	5.28505
	1981.6	5.3785
	1982.16	5.30841
	1982.42	5.27336
	1982.94	5.09813
	1983.16	5.01051
	1983.29	5.00467
	1983.63	5.03388
	1984.02	4.99883
	1984.45	5.01636
	1985.01	5.19159
	1985.66	5.39019
	1985.91	5.46028
	1986.09	5.45444
	1986.48	5.37266
	1986.78	5.37266
	1987.69	5.30841
	1987.99	5.22664
	1988.68	5.10397
	1988.94	5.08645
	1989.16	5.1215
	1989.28	5.19159
	1989.63	5.20911
	1989.89	5.25584
	1990.1	5.25584
	1990.4	5.28505
	1990.62	5.27336
	1990.88	5.26168
	1991.14	5.25584
	1991.61	5.25
	1992	5.26168
	1992.26	5.22664
	1992.48	5.20327
	1992.78	5.19159
	1993.04	5.23248
	1993.34	5.23248
	1994.03	5.41939
	1994.28	5.47196
	1994.8	5.70561
	1995.53	5.95678
	1995.87	5.9743
	1996.39	5.99766
	1996.82	5.98598
	1997.86	5.64136
	1998.21	5.50117
	1998.6	5.50701
	1999.12	5.55374
	1999.72	5.51285
	1999.98	5.59463
	2000.41	5.6472
	2000.75	5.7465
	2001.09	5.89252
	2001.65	5.96262
	2002.04	5.9743
	2002.47	6.03271
	2002.69	6.03271
	2002.86	5.99766
	2003.29	5.99766
	2003.68	5.86332
	2004.12	5.67056
	2004.64	5.4486
	2004.9	5.27921
	2005.25	5.10397
	2005.47	5.02804
	2005.86	4.95794
	2006.2	4.91121
	2006.59	4.94626
	2006.81	5.0222
	2006.93	5.10981

## Sheet: Figure 3a
Figure 3a
	Year	SMB (Gt/y)	Uncertainty (Gt/y)		Year	Discharge (Gt/y)	Uncertainty (Gt/y)		Year	Average SMB (1979-1989) (Gt/y)	Year	Reference SMB (1979-2016) (Gt/y)
	1963	70.5241	4.23144		1963	64.775	2.97048		1963	70.5241	1963	67.687
	1979.12	70.5241	4.23144		1973.08	64.775	2.97048		1990	70.5241	2016	67.687
	1979.21	67.687	4.06122		1973.08	66.1656	1.89668
	1979.29	67.687	4.06122		1989.24	66.1656	1.89668
	1979.38	59.1187	3.6271		1989.24	67.4232	10.9321
	1979.46	59.1187	3.64017		1989.8	67.4232	10.9321
	1979.54	62.4211	3.76461
	1979.62	63.1122	3.84739
	1979.71	66.9981	4.02908
	1979.79	67.4491	4.11461
	1979.88	70.7325	4.32
	1979.96	72.6544	4.44154
	1980.04	87.7206	5.29322
	1980.12	82.778	5.03252
	1980.21	87.8093	5.34501
	1980.29	84.9423	5.1657
	1980.38	87.8189	5.35149
	1980.46	87.7901	5.35337
	1980.54	84.2746	5.07953
	1980.62	84.7516	5.15161
	1980.71	79.4947	4.82499
	1980.79	79.9272	4.86957
	1980.88	74.7913	4.54142
	1980.96	84.6352	5.14177
	1981.04	73.8651	4.44329
	1981.12	83.4073	5.04858
	1981.21	81.9776	4.92939
	1981.29	86.4177	5.243
	1981.38	84.3264	5.14318
	1981.46	84.0966	5.08391
	1981.54	87.46	5.32005
	1981.62	85.1012	5.1232
	1981.71	81.8646	4.95047
	1981.79	81.5633	4.97197
	1981.88	86.4559	5.28092
	1981.96	82.4088	5.01882
	1982.04	89.409	5.36534
	1982.12	77.1735	4.72721
	1982.21	74.0284	4.51023
	1982.29	74.3769	4.51968
	1982.38	73.1895	4.47881
	1982.46	75.2391	4.5874
	1982.54	75.7696	4.56146
	1982.62	77.122	4.65577
	1982.71	79.5446	4.82713
	1982.79	78.0622	4.78113
	1982.88	76.7418	4.64826
	1982.96	72.3339	4.38536
	1983.04	55.9256	3.41214
	1983.12	57.6345	3.50136
	1983.21	66.8535	4.0965
	1983.29	59.5921	3.57685
	1983.38	63.6208	3.90977
	1983.46	62.6236	3.78681
	1983.54	64.2169	3.92717
	1983.62	67.4166	4.09982
	1983.71	70.7765	4.2519
	1983.79	71.0098	4.33888
	1983.88	77.63	4.71014
	1983.96	70.0328	4.28728
	1984.04	75.6078	4.62433
	1984.12	80.2048	4.86623
	1984.21	74.3403	4.5431
	1984.29	81.7393	4.90734
	1984.38	78.1632	4.71345
	1984.46	79.5375	4.8148
	1984.54	78.7767	4.75122
	1984.62	74.4376	4.46931
	1984.71	74.1656	4.47383
	1984.79	77.2762	4.72558
	1984.88	63.3832	3.89822
	1984.96	64.6974	3.88938
	1985.04	66.9694	4.09957
	1985.12	74.3726	4.46242
	1985.21	72.1144	4.38645
	1985.29	66.6151	4.0115
	1985.38	72.5496	4.40717
	1985.46	69.4724	4.23468
	1985.54	66.6902	4.03061
	1985.62	71.9336	4.37984
	1985.71	66.067	4.00216
	1985.79	62.1331	3.78742
	1985.88	64.2739	3.87028
	1985.96	63.6204	3.88959
	1986.04	63.8092	3.84284
	1986.12	56.7436	3.4578
	1986.21	60.6963	3.64508
	1986.29	69.7135	4.27077
	1986.38	66.2695	4.03309
	1986.46	71.069	4.27595
	1986.54	76.6253	4.62408
	1986.62	71.7646	4.37667
	1986.71	74.7074	4.51649
	1986.79	74.8233	4.49231
	1986.88	72.5414	4.37124
	1986.96	84.6025	5.15003
	1987.04	80.8163	4.88033
	1987.12	76.6298	4.68354
	1987.21	74.7474	4.53922
	1987.29	73.1855	4.44616
	1987.38	73.9309	4.52097
	1987.46	69.7232	4.25117
	1987.54	68.6058	4.11828
	1987.62	67.7028	4.09663
	1987.71	62.9638	3.82569
	1987.79	68.8239	4.13681
	1987.88	72.6455	4.39365
	1987.96	59.8659	3.63023
	1988.04	58.5912	3.56516
	1988.12	62.1399	3.76559
	1988.21	64.0975	3.93184
	1988.29	55.9785	3.43023
	1988.38	55.1651	3.32429
	1988.46	54.436	3.29127
	1988.54	48.4911	2.93531
	1988.62	49.7184	3.01183
	1988.71	52.3163	3.21045
	1988.79	49.0838	3.00024
	1988.88	47.1617	2.83024
	1988.96	49.2963	3.03855
	1989.04	57.6784	3.52912
	1989.12	57.2933	3.52738
	1989.21	61.9671	3.7621
	1989.29	68.1506	4.15983
	1989.38	65.4127	3.97132
	1989.46	67.3591	4.11951
	1989.54	72.0983	4.40291
	1989.62	73.6709	4.49686
	1989.71	73.6047	4.4317
	1989.79	74.6568	4.50558
	1989.88	74.3004	4.49336
	1989.96	72.0544	4.35118
	1990.04	65.9241	3.9681
	1990.12	65.544	3.96296
	1990.21	58.657	3.61524
	1990.29	52.7777	3.16921
	1990.38	58.1472	3.53044
	1990.46	56.7453	3.42087
	1990.54	60.2981	3.66738
	1990.62	64.076	3.91139
	1990.71	63.8373	3.87046
	1990.79	70.4291	4.24229
	1990.88	71.5377	4.29516
	1990.96	79.2053	4.75892

## Sheet: Figure 3b
Figure 3b
	Year	Discharge (Gt/y)	Uncertainty (Gt/y)	SMB (Gt/y)	Uncertainty (Gt/y)	Total (Gt/y)	Uncertainty (Gt/y)
	1963	0	0	0	0	0	0
	1964	-64.775	2.97048	70.5241	4.23144	5.74906	5.16999
	1965	-129.55	4.20089	141.048	5.98416	11.4981	7.31148
	1966	-194.325	5.14502	211.572	7.32907	17.2472	8.95469
	1967	-259.1	5.94095	282.096	8.46289	22.9962	10.34
	1968	-323.875	6.64219	352.62	9.46179	28.7453	11.5605
	1969	-388.65	7.27615	423.144	10.3649	34.4944	12.6639
	1970	-453.425	7.85914	493.668	11.1953	40.2434	13.6785
	1971	-518.2	8.40178	564.192	11.9683	45.9925	14.6229
	1972	-582.975	8.91143	634.716	12.6943	51.7415	15.51
	1973	-647.75	9.39347	705.241	13.381	57.4906	16.349
	1974	-713.915	9.58304	775.765	14.0341	61.8491	16.9938
	1975	-780.081	9.76893	846.289	14.6581	66.2076	17.6151
	1976	-846.247	9.95136	916.813	15.2567	70.5661	18.2153
	1977	-912.412	10.1305	987.337	15.8326	74.9246	18.7962
	1978	-978.578	10.3065	1057.86	16.3883	79.2831	19.3598
	1979	-1044.74	10.4796	1128.38	16.9258	83.6415	19.9074
	1980	-1110.91	10.6498	1187.07	17.2881	76.157	20.3051
	1981	-1177.07	10.8174	1274.58	18.0679	97.5072	21.0587
	1982	-1243.24	10.9824	1357.94	18.7474	114.698	21.7274
	1983	-1309.41	11.145	1432.29	19.2708	122.88	22.2615
	1984	-1375.57	11.3052	1494.79	19.6323	119.216	22.6547
	1985	-1441.74	11.4632	1573.83	20.1971	132.098	23.2234
	1986	-1507.9	11.6191	1642.86	20.6174	134.962	23.666
	1987	-1574.07	11.7729	1713.48	21.0482	139.412	24.117
	1988	-1640.23	11.9247	1782.9	21.4564	142.67	24.5474
	1989	-1706.4	12.0746	1837.09	21.7014	130.695	24.8344
	1990	-1772.62	16.2876	1858.76	21.5535	86.1408	27.0155
